# Supplementary material for: Association between Dietary and Supplemental Antioxidants Intake and Lung Cancer Risk: Evidence from a Cancer Screening Trial
Source: Antioxidants (Basel). 2023 Jan 31;12(2):338. doi: 10.3390/antiox12020338 (PMC9952418; doi:10.3390/antiox12020338)
Supplement: Supplementary file 1 [file antioxidants-12-00338-s001.zip]

Archive with 1 entries (1 files):
- antioxidants-2159421-supplementary.pdf
